# Supplementary material for: Extracellular Vesicles Mediate the Intercellular Exchange of Nanoparticles
Source: Adv Sci (Weinh). 2022 Jan 17;9(7):2102441. doi: 10.1002/advs.202102441 (PMC8895114; doi:10.1002/advs.202102441)
Supplement: Supplementary file 2 — Supplemental Table 1 [file ADVS-9-2102441-s001.xlsx]

## Sheet: Fig. 1C
Group			Percentage of AF647-positive recipient cells (%)	Mean Fluorescent intensity of AF647 in recipient cells
PC-3 to PC3-GFP	T-AgNP	Gap+ Etchant+	7.0285	1589
			8.48603	1456
			6.85175	1972
		Gap+ Etchant-	14.4625	1741
			10.6944	2033
			19.2656	1429
		Gap- Etchant+	7.70066	1636
			6.76339	1306
			6.36977	1656
		Gap- Etchant-	8.4721	2622
			5.39164	4570
			5.75622	3845
	R-AgNP	Gap+ Etchant+	4.18288	1908
			3.5164	1873
			3.98943	1774
		Gap+ Etchant-	8.34698	1806
			10.3289	1988
			9.43234	1745
		Gap- Etchant+	5.46218	1652
			4.15519	1890
			3.80804	1754
		Gap- Etchant-	9.2365	2235
			10.2222	2609
			8.12839	2034
HUVEC to PC3-GFP	T-AgNP	Gap+ Etchant+	4.70533	1522
			5.42276	1458
			4.27656	1634
		Gap+ Etchant-	9.81327	1906
			7.25407	1877
			5.89999	1779
		Gap- Etchant+	3.47715	1789
			6.9628	1766
			4.22531	1754
		Gap- Etchant-	7.23645	2035
			7.62164	1989
			7.36491	2105
	R-AgNP	Gap+ Etchant+	4.31455	1638
			4.18248	1795
			3.50224	1990
		Gap+ Etchant-	8.03161	2007
			6.31881	1938
			6.43653	1809
		Gap- Etchant+	3.31105	1987
			6.19741	1706
			3.69603	1978
		Gap- Etchant-	6.95334	2045
			7.5608	1968
			7.70524	1984

## Sheet: Fig. 3 G-J
Group		Percentage of AF647-positive recipient cells (%)	Mean Fluorescent intensity of AF647 in recipient cells
Fig. 3G	GW4869 0 µM	5.32365	1056
		7.91617	1037
		6.79104	1055
	GW4869 20 µM	4.13431	954
		3.89232	968
		2.66641	1034
Fig. 3H	GW4869 0 µM	4.69843	1070
		5.30211	1137
		3.90144	1255
	GW4869 20 µM	4.50114	754
		3.72222	820
		4.23656	754
Fig. 3I	GW4869 0 µM	5.3648	1984
		3.89162	1987
		4.46211	1998
	GW4869 20 µM	3.54965	1794
		3.43292	1961
		3.01848	1959
Fig. 3J	GW4869 0 µM	3.26452	2854
		2.98486	2679
		2.08303	2254
	GW4869 20 µM	1.74886	2433
		1.91988	1987
		1.51933	2366

## Sheet: Fig. 4 D & E
Group		Percentage of AF647-positive recipient cells (%)	Mean Fluorescent intensity of AF647 in recipient cells
Fig. 4D	Etchant- HS+	3.67002	12113
		5.10683	11938
		4.40713	10358
	Etchant+ HS-	3.79351	13858
		4.1002	11558
		3.87912	11851
	Etchant+ HS+	4.06285	12082
		4.24301	10805
		4.1795	10526
	Etchant- HS-	7.67011	10583
		5.90705	12406
		7.12343	11599
Fig. 4E	Etchant- 𝛂-NRP-1+	2.67621	9488
		2.19658	10129
		1.8179	12341
	Etchant+ 𝛂-NRP-1-	2.50059	9854
		2.94347	9749
		2.35583	10068
	Etchant+ 𝛂-NRP-1+	2.39128	8799
		2.36952	7340
		1.81488	8186
	Etchant- 𝛂-NRP-1-	6.53279	9332
		6.63966	6542
		4.55303	8040

## Sheet: Fig. S5
Group		Percentage of AF647-positive recipient cells (%)	Mean Fluorescent intensity of AF647 in recipient cells
4T1 to NIH-3T3	Gap+ Etchant+	3.2951	1654
		4.44308	1538
		5.72939	1269
	Gap+ Etchant-	14.2711	1807
		9.75362	2007
		9.19229	1963
	Gap- Etchant+	12.0271	1635
		6.0377	1885
		5.32488	1697
	Gap- Etchant-	9.58364	1998
		11.1629	2107
		9.98867	1999
NIH-3T3 to 4T1	Gap+ Etchant+	2.89274	1703
		3.48492	1698
		4.42037	1452
	Gap+ Etchant-	8.73712	1947
		8.67085	1993
		7.98867	1994
	Gap- Etchant+	6.7947	1708
		5.27959	1903
		4.4967	1774
	Gap- Etchant-	8.59364	1967
		10.7359	1934
		8.5734	2056
THP-1 to PC3-GFP	Gap+ Etchant+	2.29559	1569
		4.57175	1688
		8.96002	2136
	Gap+ Etchant-	4.98146	1945
		4.15454	1847
		1.65359	1793
	Gap- Etchant+	4.41053	2038
		8.04753	1973
		4.90131	2075
	Gap- Etchant-	4.60486	1898
		6.07946	1764
		3.5048	1990

## Sheet: Fig. S9
Group			Percentage of AF647-positive recipient cells (%)	Mean Fluorescent intensity of AF647 in recipient cells
PC-3 to PC3-GFP	T-AgNP	30 nm	12.0339	1639
			9.00056	1972
			9.80274	1864
		70 nm	5.84356	1953
			6.85649	2105
			5.14554	1766
	R-AgNP	30 nm	4.77614	1923
			3.87688	1875
			4.19085	2077
		70 nm	5.46906	2064
			3.48457	2236
			4.08083	1845
HUVEC to PC3-GFP	T-AgNP	30 nm	7.98243	2035
			7.79633	1875
			9.15949	1643
		70 nm	5.06974	1854
			5.87807	1840
			4.47343	1673
	R-AgNP	30 nm	6.83996	2022
			5.65401	1936
			6.90226	1899
		70 nm	5.36902	1963
			6.12636	1709
			4.7189	2135
4T1 to NIH-3T3	T-AgNP	30 nm	6.18319	1928
			5.82702	1806
			5.41907	1884
		70 nm	6.07741	1853
			5.38141	1677
			5.50803	1794
	R-AgNP	30 nm	9.46812	1976
			7.23654	1875
			6.04204	2430
		70 nm	5.6678	2305
			6.69669	1938
			7.77843	2008

## Sheet: Fig. S13
Group		Percentage of AF647-positive recipient cells (%)	Mean Fluorescent intensity of AF647 in recipient cells
T-AgNP	GW4869 0 µM	8.27573	2345
		8.50882	3068
		7.27211	2664
	GW4869 20 µM	5.84631	2238
		6.12591	2452
		6.00513	2618
R-AgNP	GW4869 0 µM	8.70758	3563
		10.8976	3697
		10.6467	2980
	GW4869 20 µM	5.2307	3044
		6.27676	2946
		5.45873	3108

## Sheet: Fig. S14
Group			Percentage of AF647-positive recipient cells (%)	Mean Fluorescent intensity of AF647 in recipient cells
PC-3 to PC3-GFP	T-AgNP	Ionomycin, 0 µM	4.34614	2984
			3.70859	3107
			3.72207	3054
		Ionomycin, 1.25 µM	7.3694	3205
			6.99907	3489
			5.69964	3217
	R-AgNP	Ionomycin, 0 µM	3.95395	2864
			3.71126	3099
			3.42298	3521
		Ionomycin, 1.25 µM	8.0654	3527
			6.52331	3069
			7.26748	3482
HUVECto PC3-GFP	T-AgNP	Ionomycin, 0 µM	4.08873	2796
			4.56683	2967
			3.94224	2997
		Ionomycin, 1.25 µM	6.70456	2987
			6.90838	3240
			5.98071	3084
	R-AgNP	Ionomycin, 0 µM	3.88672	2694
			4.3248	3011
			4.18666	2973
		Ionomycin, 1.25 µM	7.2659	3045
			6.26843	3291
			6.56966	2875
PC-3 to PC3-GFP	T-AuNP	Ionomycin, 0 µM	2.92521	2834
			2.7513	2569
			2.80513	2996
		Ionomycin, 2.5 µM	3.46087	2632
			3.39941	2704
			3.45637	2907
	T-Dextran	Ionomycin, 0 µM	2.86063	4038
			2.84461	4369
			2.78776	3980
		Ionomycin, 1.25 µM	3.5469	4506
			3.63568	4769
			3.03943	4389
